# Supplementary material for: Vaginal Microbiome in Pregnant Women with and without Short Cervix
Source: Nutrients. 2023 May 2;15(9):2173. doi: 10.3390/nu15092173 (PMC10180705; doi:10.3390/nu15092173)
Supplement: Supplementary file 1 [file nutrients-15-02173-s001.zip]

Archive with 2 entries (2 files):
- Supplementary materials Silvano et., 2023 Nutrients.pdf
- Supplementary table S5.csv
