# Supplementary material for: Vaginal Microbiome in Pregnant Women with and without Short Cervix
Source: Nutrients. 2023 May 2;15(9):2173. doi: 10.3390/nu15092173 (PMC10180705; doi:10.3390/nu15092173)
Supplement: Supplementary file 1 [file nutrients-15-02173-s001.zip › Supplementary table S5.csv]

asv	baseMean	log2FoldChange	lfcSE	stat	pvalue	padj	Domain	Phylum	Class	Order	Family	Genus	Species
ASV_8	52.4807895051945	24.9147824032778	2.86673193330259	8.69100529206963	3.59246305516849e-18	3.86189778430612e-16	Bacteria	Firmicutes	Bacilli	Lactobacillales	Lactobacillaceae	Lactobacillus	NA
ASV_10	417.544139798662	-8.5836099210904	2.25765941002404	-3.80199505867849	0.000143535590677827	0.00771503799893322	Bacteria	Actinobacteriota	Actinobacteria	Bifidobacteriales	Bifidobacteriaceae	Bifidobacterium	NA
ASV_12	16.6658232775536	-27.7697860369767	3.18399808268982	-8.72167172083122	2.74124109108575e-18	3.86189778430612e-16	Bacteria	Firmicutes	Bacilli	Lactobacillales	Lactobacillaceae	Lactobacillus	NA
ASV_15	47.3601847218782	24.8042606059349	3.08209686044952	8.04785239692863	8.42594800829e-16	6.03859607260783e-14	Bacteria	Actinobacteriota	Actinobacteria	Bifidobacteriales	Bifidobacteriaceae	Gardnerella	NA
